# Supplementary material for: The influence of school climate on teachers’ job satisfaction: The mediating role of teachers’ self-efficacy
Source: PLoS One. 2023 Oct 5;18(10):e0287555. doi: 10.1371/journal.pone.0287555 (PMC10553279; doi:10.1371/journal.pone.0287555)
Supplement: S1 Dataset — (XLSX) [file pone.0287555.s001.xlsx]

## Sheet: sheet1
To make it easier to distinguish, the questions of a unified dimension will be in the same color
SC(school climate)						TJS(teachers’ job satisfaction)					TSE(teachers’self-efficacy)
IRC(interpersonal relationship climate)			DMSC(decision-making sharing climate)			TECS(teacher education career satisfaction)			SWES(school work environment satisfaction)		TSE(teachers’ self-efficacy)
CR1(I get along well with my colleagues and communicate smoothly)	CR2(My colleagues and I trust each other and help each other)	TSR(I get along well with my students)	DMSC1(School leaders respect teachers' opinions when making decisions about their work)	DMSC2(School leaders can consider my dignity)	DMSC3(School leaders can care about the living condition of the faculty and staff)	TECS1(My self-development and promotion is actively supported by the school)	TECS2(I am satisfied with the teaching and research mechanism of the school)	TECS3(My school can independently review and recognize junior titles)	SWES1(In the past three years, the school has built a standardized sports complex, a library)	SWES2(In the past three years, the school has been well equipped with IT equipment)	TSE1(I am able to infuse the concept of international understanding education into my classroom teaching)	TSE2(I can guide and help students to set up personalized study plans)	TSE3(I am proficient in the use of computers, whiteboards, projection and other equipment)	TSE4(I can assign graded, flexible and personalized work)
5	5	5	5	5	5	3	5	5	3	3	5	4	4	5
5	5	4	3	3	3	4	4	4	3	3	3	3	3	3
3	3	3	3	3	3	3	3	3	3	3	3	4	3	3
5	5	5	5	5	3	5	5	5	5	5	5	5	5	5
5	5	5	5	5	5	5	5	5	5	5	4	5	5	4
3	3	3	3	3	3	3	3	3	3	3	3	3	3	3
4	4	4	4	4	4	4	4	4	4	4	3	4	4	4
5	5	5	5	5	5	5	5	5	5	5	5	5	5	5
4	4	4	4	4	4	4	4	4	4	4	4	4	4	4
4	4	4	4	4	4	4	4	4	4	4	5	5	3	5
4	5	5	4	4	3	3	3	5	2	2	2	4	5	4
5	5	5	5	5	5	5	5	3	5	5	4	3	3	3
4	4	5	5	5	5	5	5	5	5	5	5	5	4	5
5	5	5	5	5	5	5	5	5	5	5	3	5	3	4
4	4	4	4	4	4	4	4	4	4	4	4	4	4	4
5	5	5	5	5	5	5	5	5	5	5	5	5	5	5
4	4	4	1	1	1	2	2	1	1	1	4	3	3	3
3	3	3	3	3	3	4	4	4	3	3	3	4	4	3
5	5	5	3	3	3	3	2	3	3	3	2	3	5	3
4	4	4	4	4	4	4	4	5	3	4	4	4	4	5
5	5	5	5	5	4	5	5	5	5	5	5	5	4	5
5	5	5	5	5	5	4	5	5	5	4	5	5	4	5
3	3	4	2	2	2	3	3	3	3	3	4	4	3	5
5	5	5	5	5	5	5	5	5	5	5	5	5	5	5
5	5	5	5	5	5	5	5	5	5	5	5	5	5	5
5	5	5	5	5	5	5	5	5	5	5	5	5	5	5
4	5	5	4	5	4	4	5	4	4	4	4	4	5	4
4	4	5	2	3	3	4	3	4	1	1	5	5	5	4
5	5	5	5	5	5	5	5	5	5	5	1	5	5	5
4	4	4	4	4	4	3	4	3	3	4	4	4	4	4
5	5	5	5	5	5	5	5	5	5	5	5	5	5	5
5	5	5	1	1	2	3	2	3	2	2	3	5	2	3
4	4	4	4	4	4	3	4	4	3	4	2	3	5	4
5	5	4	3	3	3	4	4	3	2	2	5	5	4	4
4	4	4	1	3	1	1	1	3	3	1	3	4	2	3
5	4	5	3	4	4	4	4	4	3	4	5	5	5	4
4	3	4	4	3	3	2	3	3	2	4	4	2	4	3
4	4	4	3	3	3	3	3	4	3	3	4	3	4	4
5	5	5	5	5	5	5	5	5	5	5	3	5	5	5
4	4	4	2	3	3	3	3	4	1	1	4	4	3	4
4	4	4	3	4	4	4	4	4	4	4	3	4	3	4
5	5	5	4	5	5	4	3	4	3	3	4	3	3	3
5	5	5	3	3	3	5	4	4	3	4	5	5	5	4
5	5	5	3	5	4	4	3	5	3	4	4	4	3	4
3	3	5	5	5	5	3	5	3	5	5	5	5	5	5
5	5	5	5	5	5	5	5	5	5	5	5	5	5	5
5	5	5	5	5	5	5	5	5	5	5	5	5	5	5
4	4	4	3	4	3	3	2	5	1	3	4	3	4	4
4	4	4	3	3	3	4	3	2	2	2	3	3	3	4
5	5	5	5	5	5	5	5	4	4	5	5	5	5	5
3	4	4	3	4	3	4	4	4	4	4	4	4	4	4
3	3	3	3	3	3	4	4	3	3	3	3	4	4	4
4	4	5	3	3	3	3	4	3	3	3	5	5	5	5
5	5	5	5	5	5	5	5	4	5	5	4	5	5	5
5	5	5	5	5	5	5	5	5	5	5	4	5	5	5
4	4	3	4	2	3	3	3	3	3	3	5	5	5	4
5	5	4	3	4	4	5	5	5	5	5	5	5	5	5
5	5	5	5	5	5	5	5	5	5	5	5	5	5	5
5	5	5	5	5	5	5	5	5	5	5	5	5	5	5
5	5	5	5	5	5	5	5	5	5	5	5	3	3	5
5	5	5	5	5	5	5	5	5	5	5	5	5	5	5
5	5	5	3	4	3	4	4	1	3	5	4	4	5	4
5	5	5	5	5	5	5	5	5	5	5	5	5	5	5
5	5	4	4	4	3	2	3	4	5	5	4	3	3	4
5	5	5	3	2	3	5	5	5	5	5	5	5	5	5
5	5	5	5	5	5	5	5	5	5	5	5	5	5	5
5	5	5	5	5	5	5	5	5	3	4	5	5	5	5
5	5	5	5	5	4	4	4	4	3	4	2	5	3	4
4	4	4	4	4	4	4	4	4	4	4	4	4	4	4
5	5	5	5	5	5	5	5	5	3	5	4	5	4	5
5	5	5	5	5	5	5	5	5	5	5	5	5	5	5
5	5	4	4	4	5	5	5	5	4	5	3	5	5	5
5	5	5	5	5	5	5	5	5	5	5	4	5	5	5
5	5	5	5	5	5	5	5	5	4	5	5	5	5	5
5	5	4	4	4	4	4	4	3	3	4	3	4	4	4
5	5	5	5	5	5	5	5	5	4	4	5	5	5	4
5	5	5	5	5	5	5	4	5	1	5	5	5	4	5
5	5	5	3	3	4	4	3	4	3	4	4	5	5	4
4	4	4	3	3	3	3	3	3	3	3	4	4	3	3
5	5	5	5	5	5	5	5	5	5	5	3	5	4	5
4	5	4	4	4	4	3	4	3	2	3	3	3	3	2
5	5	5	4	4	4	4	4	4	3	4	5	4	5	4
4	4	4	4	4	4	3	3	3	4	4	3	4	3	3
5	5	5	5	5	5	5	5	5	5	5	4	5	3	5
5	5	5	5	5	5	5	5	5	5	5	5	5	4	5
5	5	5	2	3	3	3	3	3	5	5	5	5	5	5
4	5	4	4	3	4	3	3	3	1	3	3	3	3	3
5	5	5	5	5	5	5	5	5	5	5	5	5	5	5
5	5	5	5	5	5	5	5	5	5	5	4	5	5	5
5	5	5	5	5	5	5	5	5	5	5	5	5	5	5
5	5	5	5	5	5	3	3	3	4	4	1	5	3	3
3	3	3	3	3	3	3	3	3	3	3	3	3	3	3
5	5	5	5	5	5	5	5	4	5	5	3	4	4	4
3	3	3	3	3	3	3	3	3	3	3	4	3	3	4
3	4	3	4	3	4	4	4	4	4	4	4	3	3	3
5	5	5	5	5	5	5	5	5	5	5	5	5	5	5
3	3	3	3	3	3	3	3	3	3	3	5	5	5	3
4	4	4	4	4	4	4	4	4	4	4	4	4	4	4
4	4	4	4	4	4	4	3	4	4	4	4	4	4	4
5	5	5	5	5	5	5	5	5	5	5	5	4	4	5
3	3	4	3	4	4	3	3	4	4	4	4	4	3	3
5	5	5	5	5	5	5	5	5	5	5	5	5	5	5
5	5	5	5	5	5	4	4	4	5	5	5	5	5	3
4	4	4	4	4	4	3	4	3	4	4	3	3	4	3
4	4	4	4	4	4	4	4	4	4	4	4	5	5	4
5	5	5	5	5	5	5	5	5	5	5	5	5	5	5
5	5	5	5	4	3	4	3	4	2	3	3	4	4	4
5	5	5	5	5	5	4	4	3	4	4	5	5	3	4
5	5	4	4	4	4	3	3	3	4	4	3	5	4	3
3	3	4	2	2	2	3	2	2	2	3	5	5	4	5
5	5	5	5	5	5	5	5	5	5	5	5	5	5	5
5	5	4	3	3	3	3	3	4	4	3	5	5	3	5
5	5	5	5	5	5	5	5	5	5	5	5	5	5	5
5	5	4	3	3	3	3	4	3	3	3	4	4	3	4
5	5	5	5	5	5	5	5	5	5	5	5	5	5	5
5	5	5	4	4	4	4	4	4	3	3	4	4	4	4
3	3	3	3	3	3	3	3	3	3	3	3	3	3	3
5	5	5	3	3	3	3	3	3	2	2	3	3	4	5
3	3	5	2	3	2	4	3	2	2	2	4	5	4	5
5	5	5	5	5	5	4	5	5	4	4	4	5	3	4
5	5	5	5	5	5	5	5	5	5	5	5	5	5	5
5	5	5	5	5	5	5	5	5	4	4	5	5	4	5
4	4	4	4	4	4	5	5	3	4	4	4	5	5	5
4	4	4	4	4	4	4	5	4	4	4	3	4	5	4
5	5	5	1	2	1	3	3	1	1	1	3	5	5	5
4	4	5	1	1	1	4	4	4	1	1	3	5	4	4
5	5	5	2	3	3	3	3	4	1	3	5	5	4	5
5	5	5	5	5	5	5	5	5	3	3	4	5	5	5
5	5	4	4	4	4	4	4	3	4	4	5	3	4	4
5	4	4	4	4	4	4	4	4	5	4	4	5	4	5
5	5	5	5	5	5	4	4	3	4	4	4	5	4	4
5	5	5	5	5	5	5	5	5	5	5	5	5	5	5
4	4	4	4	4	4	4	4	4	4	4	4	4	4	5
4	4	4	3	3	3	3	3	2	3	3	3	4	5	4
4	4	4	4	4	4	3	4	4	5	5	4	4	3	4
5	5	5	5	5	5	5	5	5	5	5	4	5	4	5
5	5	5	5	5	5	5	5	5	5	5	5	5	5	5
5	5	5	5	5	5	4	4	4	4	4	4	4	4	4
5	5	5	5	5	5	5	5	5	5	5	5	5	5	5
5	5	5	5	5	5	5	5	5	5	5	5	5	5	5
5	5	5	4	4	3	4	4	4	3	3	5	5	4	4
5	5	5	5	5	5	5	5	5	5	5	5	5	5	5
5	5	5	5	5	5	5	5	5	5	5	5	5	5	5
5	5	5	5	5	5	5	5	5	5	5	5	5	5	5
5	5	5	5	5	5	5	5	5	5	5	5	5	5	5
5	5	4	5	4	5	4	4	4	4	4	5	4	4	4
3	3	5	1	1	1	3	1	1	1	1	4	4	3	3
5	5	5	5	5	5	5	5	5	5	5	5	5	5	5
5	5	5	5	5	5	5	5	5	5	5	5	5	5	5
5	5	5	5	5	4	5	5	5	5	5	5	5	4	5
4	4	4	4	4	4	4	4	4	3	3	5	4	4	4
5	4	4	5	4	5	4	5	5	5	5	4	5	5	5
4	4	4	4	4	4	4	4	4	4	4	4	5	4	4
5	5	5	5	5	5	5	5	5	5	5	3	4	5	5
5	5	5	5	5	5	5	5	5	5	5	5	5	4	5
4	4	4	4	4	4	4	4	2	3	4	5	5	5	4
3	3	3	3	3	3	3	3	3	3	3	4	3	3	3
4	4	4	4	4	4	4	4	4	4	4	4	4	4	4
5	5	5	5	4	4	4	5	5	2	3	4	5	5	5
5	5	5	5	5	5	5	5	5	5	4	5	5	5	5
5	4	4	3	3	3	3	3	3	3	3	3	4	3	3
5	5	5	5	5	5	5	5	5	5	5	3	5	5	5
5	5	5	4	4	4	5	5	4	4	4	5	4	3	4
4	4	4	4	4	4	4	4	4	4	4	5	5	4	4
5	5	5	5	5	5	5	5	5	5	5	5	5	5	5
5	5	5	5	5	5	5	5	5	5	5	5	5	5	5
4	4	4	4	4	4	3	3	3	4	4	3	5	3	4
5	5	5	5	5	5	5	5	5	5	5	5	5	5	5
5	5	5	5	4	5	2	3	4	5	5	5	5	5	5
5	5	4	5	5	4	5	3	4	1	1	4	5	4	3
4	4	4	4	3	3	3	4	3	3	4	5	5	3	4
5	5	5	5	5	5	5	5	5	5	5	5	5	5	5
5	5	5	5	5	5	5	5	5	5	5	5	5	5	5
4	4	4	4	4	4	4	4	4	4	4	4	4	4	4
5	5	4	4	4	4	4	4	4	1	1	3	4	4	3
4	4	4	4	4	4	4	4	4	4	4	4	4	4	4
5	5	5	5	5	5	5	5	5	5	5	5	5	5	5
4	4	4	4	4	4	4	4	4	4	4	4	4	4	4
5	5	5	5	5	5	5	5	5	5	5	5	5	5	5
5	5	5	5	5	5	5	5	5	5	5	5	5	5	5
5	5	5	5	4	4	4	4	3	1	4	4	4	2	3
5	5	5	5	5	5	3	3	5	4	4	3	3	3	3
5	5	5	4	5	5	5	5	5	5	5	5	5	5	5
5	5	5	5	5	5	5	5	5	5	5	5	5	5	5
5	5	5	3	1	1	1	1	3	1	3	3	4	3	3
4	5	4	4	4	3	4	4	4	4	4	4	4	4	4
5	5	5	5	5	5	5	5	5	5	5	5	5	5	5
5	5	5	5	5	5	5	5	5	5	5	5	5	5	5
5	5	5	5	5	5	5	5	5	3	3	3	4	4	4
3	3	3	1	1	1	1	1	3	1	3	3	3	5	3
5	5	5	5	5	5	5	5	5	5	5	5	5	5	5
3	3	3	3	3	3	3	3	3	3	3	3	3	3	3
5	4	5	4	5	5	4	4	4	2	4	3	3	3	4
4	4	4	2	3	2	3	2	3	1	3	3	3	2	4
5	5	5	5	5	5	5	5	5	3	5	5	5	5	5
4	4	4	4	4	4	4	4	4	4	4	4	4	4	4
5	5	5	3	4	2	2	3	3	1	2	3	4	4	4
5	5	5	5	5	5	5	5	5	5	5	5	5	5	3
4	4	4	4	4	4	3	3	4	3	3	4	4	4	3
5	5	5	5	5	5	5	5	5	5	5	5	5	5	5
3	3	3	3	3	3	3	3	3	3	3	3	3	3	3
5	5	5	5	5	4	4	5	4	5	5	4	5	5	5
3	3	3	3	3	3	3	3	3	3	3	3	3	3	4
3	3	4	3	3	3	3	3	3	3	3	3	3	3	3
5	5	5	5	5	5	5	5	5	5	5	5	5	5	5
5	5	5	5	5	5	5	5	5	5	5	5	5	5	5
5	5	5	5	5	5	5	5	5	5	5	5	5	5	5
4	4	4	4	4	4	4	4	4	4	4	4	5	5	4
5	5	5	5	5	5	5	5	5	5	5	5	5	5	5
4	4	4	1	1	1	1	1	1	1	1	4	3	3	4
5	4	4	4	4	4	4	4	4	2	3	3	5	3	4
5	5	5	5	5	5	5	5	5	5	5	5	5	5	5
5	5	5	5	5	5	5	5	5	5	5	5	5	5	5
5	5	5	5	5	5	5	5	5	5	5	5	5	5	5
5	5	5	5	5	5	5	5	5	5	5	5	5	5	5
5	5	5	3	3	2	3	3	4	1	3	5	5	4	4
4	4	4	4	4	4	4	4	4	4	4	4	4	4	4
4	4	4	4	4	4	4	4	4	4	4	4	5	4	4
5	5	4	3	4	4	3	5	3	2	3	4	5	4	5
5	5	5	5	5	5	5	5	5	5	5	5	5	5	5
3	3	3	3	3	3	3	3	3	3	3	3	3	3	3
4	4	4	5	4	5	5	5	5	5	5	4	5	5	4
4	4	4	4	4	4	4	4	4	4	4	4	4	4	4
5	5	5	5	5	5	5	5	5	5	5	5	5	5	5
5	4	5	3	2	2	1	2	5	1	1	5	5	5	5
4	4	5	3	3	3	3	3	3	3	3	5	5	4	4
4	4	4	4	4	3	4	4	4	4	4	4	4	4	4
5	5	5	5	5	5	5	5	5	5	5	3	5	5	5
5	5	5	5	5	5	5	5	5	5	5	5	5	5	5
5	4	4	3	4	4	4	4	4	4	4	4	4	4	3
5	5	5	5	5	5	4	5	4	3	4	5	4	4	5
5	5	5	5	5	5	5	5	5	1	5	5	5	3	5
4	4	4	4	4	4	3	4	4	4	4	3	4	4	4
5	5	5	5	5	5	5	5	5	5	5	5	5	5	5
5	5	5	5	5	5	4	4	5	2	2	4	3	4	3
5	5	5	5	5	5	5	5	5	5	5	5	5	5	5
5	5	5	5	5	5	5	5	5	5	5	5	5	5	5
5	5	5	5	5	5	5	5	5	5	5	5	5	5	5
4	4	4	5	5	4	5	5	5	3	3	3	3	4	4
5	5	5	4	5	2	4	5	3	3	3	4	5	5	5
5	5	5	5	5	5	4	4	5	4	4	4	5	5	5
5	5	5	5	5	5	5	5	5	5	5	5	5	5	5
5	5	5	5	5	5	5	5	5	5	5	4	5	5	5
4	4	4	4	4	4	4	4	4	4	4	4	3	3	4
5	5	5	5	5	5	5	5	5	5	5	5	5	5	5
5	5	5	5	5	5	5	5	5	5	5	5	5	5	5
4	4	4	4	4	4	4	4	4	4	4	4	4	4	4
5	5	5	5	5	5	5	5	5	4	5	3	5	5	5
5	5	5	4	4	4	5	3	4	4	4	4	4	4	4
5	5	5	5	5	5	5	5	5	5	5	5	5	3	5
4	4	4	4	4	4	4	4	4	4	4	4	4	4	4
5	4	5	4	4	3	4	4	3	3	3	4	4	4	5
5	5	5	5	5	5	5	5	5	5	5	5	5	3	5
5	5	5	5	5	5	5	5	5	3	4	5	5	4	5
5	5	5	4	4	5	5	5	5	3	4	5	5	5	5
4	4	5	4	4	3	4	4	3	5	5	3	4	4	4
5	5	5	2	1	1	3	2	3	3	3	4	5	5	5
3	3	4	3	4	2	3	3	4	2	3	4	3	3	3
5	5	4	4	4	4	4	4	4	3	4	4	4	4	4
5	5	5	4	4	5	3	4	4	2	4	3	2	4	3
5	5	5	3	3	3	4	3	3	3	3	5	5	3	4
5	5	5	4	4	4	3	4	4	3	3	2	4	4	4
5	5	5	5	5	5	5	5	5	5	5	5	5	5	5
5	5	5	5	4	4	4	4	3	1	3	3	4	5	5
5	5	5	5	5	5	5	5	5	5	5	5	5	5	5
5	5	5	5	5	5	5	5	5	5	5	4	5	5	5
4	4	4	3	3	3	3	3	1	4	4	1	3	2	4
5	5	5	5	5	5	5	5	5	5	5	5	5	5	5
5	5	4	3	3	3	3	2	1	1	2	4	3	3	4
5	5	5	4	4	5	5	4	5	4	5	5	5	5	5
5	4	4	3	4	3	4	3	3	2	3	4	4	4	4
5	5	5	5	5	5	5	5	5	5	5	5	5	5	5
5	5	5	4	4	4	4	4	4	3	4	5	5	4	5
3	3	4	2	2	2	3	3	1	2	3	5	4	4	3
4	4	3	1	3	1	4	4	3	2	2	3	5	4	4
4	4	5	2	2	2	4	4	2	3	3	5	4	3	4
5	5	4	3	3	3	3	4	2	3	3	5	5	4	4
5	5	5	5	3	4	3	5	3	3	4	5	5	4	3
5	5	5	5	5	5	5	5	5	5	5	5	4	4	4
5	5	5	5	5	4	5	5	5	3	4	5	5	4	5
5	5	5	5	5	4	4	4	4	1	3	3	3	3	4
4	4	5	4	3	4	4	4	4	3	3	4	5	4	4
4	4	5	4	4	4	5	5	5	5	5	5	5	5	5
4	4	4	4	4	4	4	5	4	2	3	2	5	5	5
5	5	5	3	3	3	3	4	4	3	3	4	5	5	4
5	5	5	5	5	5	5	5	5	5	5	5	5	5	5
4	4	4	4	4	4	4	4	4	3	4	3	4	3	4
5	5	5	4	5	4	4	4	3	3	3	3	4	4	4
4	4	4	3	3	3	3	3	4	3	3	4	4	3	4
3	3	3	3	3	3	3	3	3	2	2	5	3	5	3
5	5	5	5	5	5	5	5	5	3	5	5	5	5	5
4	4	3	1	1	1	2	2	3	1	1	4	3	3	3
5	5	5	5	5	5	4	4	4	5	5	5	5	5	5
4	4	4	3	3	3	4	4	4	4	4	3	5	5	5
5	5	4	4	4	4	4	4	4	1	4	4	4	4	4
5	5	5	5	5	5	5	5	5	5	5	5	5	5	5
5	5	5	5	5	5	5	5	5	5	5	5	5	5	5
3	3	5	3	3	3	5	5	3	3	3	5	5	5	5
4	4	5	3	3	3	4	3	4	3	3	5	5	5	5
5	5	5	3	3	3	4	4	4	4	4	4	4	4	4
4	3	5	3	3	3	4	4	3	2	2	4	4	4	4
5	5	5	5	5	5	5	5	5	5	5	5	5	5	5
5	5	4	4	4	2	3	3	1	2	3	5	4	3	3
5	5	5	5	5	5	5	5	5	5	5	5	5	5	5
5	5	5	5	5	5	5	5	5	5	5	5	5	5	5
5	5	5	5	5	5	5	5	5	5	5	5	5	5	5
5	5	4	5	5	4	3	3	5	3	3	3	3	4	4
5	5	5	5	5	5	5	5	5	5	5	5	5	5	5
5	4	2	3	2	1	5	5	5	2	4	5	5	5	5
5	5	5	4	4	5	4	4	5	2	2	3	4	4	4
4	4	3	3	3	3	4	3	3	2	2	4	4	4	4
5	4	4	3	4	4	4	4	5	2	2	4	4	4	4
3	3	3	3	3	3	3	3	3	3	3	3	3	3	3
5	5	5	5	5	5	5	5	5	5	5	5	5	4	5
5	5	5	5	5	5	4	4	4	3	3	3	4	4	4
4	4	4	4	4	4	4	4	4	2	3	3	4	4	3
5	5	5	5	5	5	5	5	5	5	5	5	5	5	5
4	4	4	4	4	4	4	3	4	2	2	3	4	4	5
5	5	5	5	5	5	5	5	5	3	5	5	5	5	5
5	5	5	3	4	3	3	3	3	1	1	1	3	3	3
5	5	5	5	5	5	5	5	5	5	5	5	5	5	5
5	5	5	5	5	5	5	5	5	5	5	5	5	5	5
4	4	5	4	3	3	5	4	5	5	5	5	5	4	4
5	5	5	5	5	5	5	5	5	5	5	5	5	4	5
4	4	4	4	4	4	4	4	4	4	4	3	4	4	4
5	5	4	4	4	4	4	4	4	3	4	3	4	3	4
5	5	4	5	5	4	3	4	4	2	3	3	4	4	4
4	4	4	3	4	4	3	3	3	3	3	4	4	3	4
5	5	5	5	5	5	5	5	5	5	5	5	5	3	5
5	4	5	4	5	4	4	3	5	2	3	3	4	4	5
4	3	4	4	4	4	4	4	4	4	3	4	4	4	4
5	5	5	5	5	5	4	4	4	5	5	4	5	5	4
4	4	4	3	3	4	3	2	3	3	2	3	4	4	4
4	4	4	4	4	4	4	4	2	4	3	3	4	4	3
5	4	4	2	3	2	2	4	5	4	5	4	3	4	3
4	4	4	3	3	3	2	3	3	2	2	3	3	3	3
5	5	5	4	5	4	5	5	5	3	4	5	5	5	5
5	5	5	5	5	5	5	5	5	2	4	5	5	4	4
5	5	4	4	4	3	5	5	4	3	4	4	4	4	4
4	4	4	4	4	4	4	4	4	4	4	4	4	4	4
5	5	5	5	5	5	5	5	5	5	5	5	5	5	5
3	3	3	3	3	3	3	3	3	3	3	4	5	4	5
3	3	3	3	3	3	3	3	3	3	3	4	4	4	3
5	5	5	5	5	5	5	5	5	5	5	4	5	4	5
4	4	4	4	4	4	4	4	4	3	1	3	3	4	4
5	5	5	5	5	5	5	5	5	5	5	5	5	5	4
3	3	3	3	3	3	3	3	3	3	3	3	3	3	3
4	4	4	4	4	4	4	4	4	4	4	4	4	4	4
3	3	3	3	3	3	3	3	3	3	3	3	3	3	3
4	4	4	4	4	4	4	4	4	4	4	4	4	4	4
4	4	4	4	4	4	4	4	4	4	4	5	5	5	4
4	4	4	2	1	2	4	4	3	1	1	5	5	3	3
4	4	4	4	4	4	3	3	3	4	4	3	4	4	3
5	5	5	5	5	5	4	5	4	4	4	4	4	4	4
4	4	4	4	4	4	4	4	4	4	4	4	4	4	4
4	4	4	4	4	4	4	4	4	4	4	4	4	4	4
5	5	5	5	5	5	5	5	5	5	5	5	5	5	5
3	3	3	3	3	3	3	3	3	3	3	3	3	3	3
3	4	4	4	4	4	3	4	3	4	3	4	3	3	4
5	5	5	5	5	5	5	5	5	5	5	5	5	5	5
5	4	4	4	4	5	5	5	4	4	4	3	5	4	4
4	4	4	4	4	4	4	4	4	4	3	4	4	4	4
5	5	5	5	5	5	5	5	5	5	5	5	5	5	5
5	5	5	5	5	5	5	5	5	5	5	5	5	5	5
5	5	5	5	5	5	5	5	5	5	5	5	5	5	5
4	4	4	4	4	4	4	4	4	4	4	4	4	4	4
4	4	4	4	4	4	4	4	4	4	4	4	4	4	4
5	5	5	5	5	5	4	5	5	4	5	4	5	4	4
4	4	5	4	4	5	5	5	5	5	5	5	5	5	5
5	4	5	5	5	5	5	5	4	5	4	5	5	5	5
5	5	5	5	5	5	5	5	5	5	5	5	5	5	5
4	4	4	4	4	4	4	4	4	4	4	4	4	4	4
5	5	5	3	3	3	3	3	3	4	4	4	4	4	4
3	3	4	4	4	3	3	3	3	3	3	4	4	3	3
5	5	5	5	5	5	5	5	5	5	5	5	5	5	5
4	4	4	5	4	4	4	4	4	5	4	4	5	5	4
4	4	4	4	4	4	4	4	4	4	4	4	4	4	4
5	5	5	5	5	5	5	5	5	5	5	5	5	5	5
4	4	4	4	4	4	4	4	3	3	3	4	4	3	3
4	4	3	3	3	3	3	3	3	3	3	4	4	3	3
5	5	5	5	5	5	5	5	5	5	5	5	5	5	5
4	4	4	4	4	3	3	4	3	3	3	3	4	3	3
5	5	5	5	5	5	5	5	5	5	5	4	5	4	5
4	4	3	4	3	2	3	2	4	2	2	4	5	4	4
5	5	5	5	5	5	5	5	5	5	5	5	5	5	5
5	5	5	5	5	5	4	4	5	5	5	5	5	5	4
4	4	4	4	4	4	4	4	4	4	4	4	4	3	4
4	4	4	4	4	4	3	3	3	4	4	3	4	3	3
4	4	4	3	3	3	4	4	5	4	4	3	3	4	4
5	5	5	5	5	5	5	5	5	5	5	5	5	5	5
5	5	5	5	5	5	5	5	5	5	5	4	5	5	4
5	5	5	5	5	5	5	4	5	3	5	5	5	5	5
4	4	4	4	4	4	4	4	4	4	4	4	4	4	4
5	5	5	5	5	5	5	5	5	5	5	4	5	5	4
4	4	4	4	4	4	4	4	4	4	4	4	4	4	4
5	5	5	4	5	4	4	5	5	4	4	5	5	5	5
4	4	4	4	4	4	4	4	4	4	4	4	4	4	4
4	4	4	4	4	4	4	4	4	4	4	4	4	4	4
4	4	4	4	4	4	4	4	4	4	4	3	4	3	3
5	5	5	5	5	5	5	5	5	3	3	5	5	5	4
5	5	5	5	5	5	5	5	5	5	5	5	5	5	5
5	4	4	4	4	4	4	4	4	4	4	4	4	5	4
5	5	5	4	4	4	4	4	5	4	4	4	4	5	4
5	5	5	4	4	5	5	4	5	3	3	3	4	5	4
5	5	5	5	5	5	5	5	5	5	5	5	5	5	5
4	4	4	4	4	4	4	4	4	4	4	4	4	4	4
4	4	4	3	3	3	4	3	4	4	3	3	3	4	4
4	4	5	4	4	4	3	4	3	4	4	3	4	5	4
5	5	5	5	5	5	5	5	5	5	5	5	5	5	5
4	4	4	4	4	4	4	4	5	4	4	4	5	4	4
5	5	5	5	5	5	5	5	5	5	5	5	5	5	5
3	3	3	3	3	3	3	3	3	3	3	3	3	3	3
4	4	3	4	3	4	4	4	4	3	3	4	4	4	4
5	5	4	4	3	3	3	3	5	4	4	3	4	4	4
4	4	4	4	3	4	3	3	3	4	4	4	3	3	4
5	5	5	4	4	5	4	5	5	4	4	5	5	3	5
4	4	5	4	3	3	5	3	5	4	4	4	4	4	4
5	5	5	4	4	5	4	4	4	5	5	4	4	4	4
4	4	4	4	4	3	4	4	4	3	2	3	4	4	3
5	5	5	5	5	5	5	4	5	5	5	4	4	-4	4
4	4	5	4	4	4	4	3	3	4	4	3	4	4	3
5	5	5	5	5	5	5	5	5	5	5	5	5	5	5
5	5	5	5	5	5	5	5	3	5	5	3	5	5	5
5	5	5	5	5	5	5	5	5	5	5	5	5	5	5
4	4	4	4	4	4	4	4	4	4	4	3	4	4	4
4	4	4	4	4	4	4	4	4	4	4	4	4	4	4
3	3	3	3	3	3	3	3	3	3	3	3	4	4	3
5	5	5	5	5	5	5	5	5	5	5	5	5	5	5
3	3	3	3	3	3	3	3	3	3	3	3	3	3	3
5	4	4	3	3	3	4	3	2	3	3	4	4	5	4
5	5	5	5	5	5	5	5	5	3	3	5	5	5	5
4	4	4	4	4	4	4	4	4	4	4	4	4	4	4
4	4	4	4	4	4	4	4	4	4	4	4	4	4	4
5	5	5	5	5	5	5	5	5	5	5	5	5	5	5
4	4	4	4	4	4	4	4	4	3	4	4	4	4	4
5	5	5	5	5	5	5	5	5	5	5	2	5	5	5
5	5	4	5	4	4	4	3	4	4	4	3	4	4	3
5	4	4	4	4	4	4	3	3	3	4	2	4	4	4
4	4	4	4	4	4	4	4	4	4	4	4	4	4	3
4	4	4	4	4	2	4	4	3	3	3	3	-4	4	4
5	5	5	5	3	3	5	5	5	4	4	5	5	5	5
5	4	4	3	3	3	4	3	3	3	4	3	4	4	3
4	4	4	4	5	4	4	4	4	4	4	4	4	4	4
5	5	5	5	5	5	5	5	5	5	5	5	5	5	5
4	4	5	3	2	3	3	3	3	3	3	3	4	4	3
5	5	5	5	5	5	5	5	5	5	5	5	5	5	5
4	4	3	3	3	2	3	3	3	3	3	4	3	3	4
4	4	4	4	4	4	4	4	4	4	4	4	4	4	4
4	5	4	3	3	3	4	4	2	3	4	4	4	4	3
5	5	5	5	5	5	4	4	5	5	5	5	5	5	4
4	3	4	3	3	2	4	3	4	1	1	3	5	4	3
4	4	4	4	4	4	3	3	3	3	3	4	4	5	3
5	5	5	5	5	5	5	5	5	5	5	5	5	5	5
4	4	4	3	4	3	4	4	4	3	3	4	5	4	4
4	4	4	1	4	1	4	2	4	1	3	4	4	4	4
4	4	5	4	4	1	5	5	5	5	5	5	5	5	5
5	5	5	5	5	5	5	5	5	5	5	5	5	5	5
5	5	5	3	3	3	3	4	5	3	3	4	4	5	4
5	5	5	3	3	4	5	4	3	5	4	4	4	5	5
5	5	5	5	5	5	5	5	5	5	5	5	5	5	5
5	5	5	5	5	5	5	5	5	5	5	5	5	5	5
5	5	5	5	5	4	5	5	1	1	5	5	5	5	5
3	3	4	2	2	1	3	3	5	3	2	5	4	4	3
4	4	4	3	2	2	4	4	4	2	2	4	4	3	4
4	4	4	3	3	3	2	3	3	3	3	4	4	4	3
3	3	3	3	3	3	3	3	3	3	3	3	3	3	3
5	5	5	3	4	4	4	4	4	4	4	4	5	4	4
3	3	3	3	3	2	3	3	1	3	3	4	4	4	4
5	5	5	5	5	5	5	5	5	5	5	5	4	3	4
5	5	5	5	5	5	5	5	5	5	5	5	5	5	5
5	5	5	5	5	5	5	5	5	5	5	5	5	5	5
5	5	5	5	5	5	5	5	5	5	5	5	5	5	5
4	4	4	4	4	4	4	4	4	4	4	4	4	4	4
5	5	5	5	5	5	5	5	5	5	5	5	5	5	5
4	4	4	4	3	3	4	3	3	4	4	3	4	3	3
5	5	5	5	5	5	5	5	5	5	5	5	5	5	5
4	4	5	4	3	1	4	3	4	2	3	4	4	5	4
4	4	4	4	3	4	4	4	4	4	4	4	4	4	3
5	5	5	3	4	3	1	1	1	2	3	4	5	5	4
5	5	5	5	5	5	5	5	5	5	5	5	5	5	5
5	5	5	3	3	3	3	3	3	3	3	5	5	4	5
5	5	5	3	4	4	5	5	4	4	4	5	5	5	4
5	5	5	5	4	5	5	5	5	5	5	5	5	5	5
4	4	4	4	4	4	4	4	4	4	4	4	4	5	4
5	5	5	3	3	3	5	5	5	3	3	5	4	4	5
5	5	5	5	5	5	5	5	5	5	5	5	5	5	5
5	5	5	3	3	3	5	5	5	5	5	5	4	4	5
3	3	4	3	3	2	3	3	2	3	3	3	4	3	3
5	5	5	1	1	1	3	3	1	3	3	4	5	5	5
3	3	3	3	3	3	3	3	3	3	3	3	3	3	3
3	3	3	3	3	3	3	3	3	3	3	3	3	3	3
5	5	5	3	3	3	5	5	5	5	5	5	5	5	5
5	5	5	5	5	5	5	5	5	5	5	5	5	5	5
4	4	4	4	4	4	1	1	3	4	4	4	4	4	4
5	5	5	3	2	2	3	5	3	3	3	5	5	4	4
5	5	5	5	5	5	5	5	5	5	5	5	5	5	5
4	4	4	4	4	4	4	4	4	4	4	4	4	4	4
5	5	5	5	5	5	5	5	5	5	5	4	5	5	5
4	3	4	1	1	1	3	3	1	3	2	4	4	4	3
4	4	4	4	4	4	4	4	4	4	4	4	4	4	4
3	3	3	3	3	3	3	3	3	3	3	3	4	4	3
4	4	3	3	3	3	3	3	3	3	4	3	3	2	3
5	5	5	5	5	5	5	5	5	5	5	5	5	5	5
4	4	4	1	4	4	4	4	4	4	4	4	4	4	4
5	5	5	5	5	5	5	5	5	5	5	5	5	3	5
5	5	5	5	5	5	5	5	5	5	5	5	5	5	5
3	3	3	3	3	3	3	3	3	3	3	3	3	3	3
4	4	4	5	4	5	3	4	4	4	4	3	5	3	4
5	5	5	4	4	4	4	5	4	4	4	4	5	5	4
5	5	5	5	1	1	5	4	1	1	2	5	5	5	5
5	5	5	5	5	5	5	5	3	5	5	5	5	5	5
5	5	5	5	5	5	5	5	5	5	5	5	3	4	5
5	5	4	3	3	3	3	5	3	3	3	5	5	4	3
5	5	5	2	4	4	3	4	3	3	3	4	4	4	4
5	5	5	3	3	3	3	3	3	3	3	3	3	3	3
4	4	4	4	3	3	4	3	5	4	4	4	4	4	4
5	5	5	1	1	1	4	1	1	3	1	4	3	4	4
5	5	5	5	5	5	4	1	5	1	1	5	5	2	3
5	5	5	1	1	2	5	2	2	1	2	5	5	5	5
5	5	4	5	5	5	5	5	4	4	4	5	5	4	4
5	5	5	5	5	5	5	5	5	5	5	5	5	5	5
5	5	4	3	2	3	3	4	2	3	3	5	4	5	4
5	5	5	4	3	3	4	4	4	4	4	4	5	5	4
5	5	5	5	5	5	5	5	5	2	2	5	5	5	5
5	5	5	3	3	3	5	5	3	4	4	4	5	5	4
5	5	4	3	3	3	4	4	3	4	3	5	5	3	4
4	5	4	5	5	4	5	5	5	5	5	5	5	5	5
5	5	5	5	5	4	5	5	5	5	5	5	5	5	5
5	5	5	5	5	5	5	5	5	5	5	5	5	5	5
5	5	5	5	5	5	5	5	5	5	5	3	5	1	3
5	5	3	3	3	3	3	3	3	3	3	2	1	3	3
5	5	4	4	4	4	4	4	4	4	4	4	3	4	4
5	5	5	3	4	4	3	3	4	4	4	2	4	3	4
5	5	4	2	3	2	3	4	4	2	3	4	4	3	4
5	5	5	4	4	4	5	5	5	5	5	5	5	3	5
5	5	5	5	4	5	3	4	1	3	3	4	3	3	4
5	5	5	5	5	5	5	5	4	5	5	4	5	5	4
3	3	3	3	3	3	3	3	3	3	3	3	3	2	3
5	5	5	5	5	5	5	5	5	5	5	5	5	5	5
5	5	5	5	5	5	5	5	5	5	5	5	5	5	5
4	4	3	2	3	3	4	3	3	3	4	3	4	4	4
5	5	5	5	5	5	5	5	5	5	5	5	5	5	5
5	5	5	5	5	5	4	4	4	5	5	3	5	3	4
4	4	4	4	4	4	4	4	4	4	4	3	4	4	4
3	3	4	3	3	1	3	3	3	4	4	2	5	4	4
4	4	4	4	3	3	4	3	4	4	3	3	4	4	3
4	4	4	4	4	4	4	4	4	4	4	3	4	4	4
4	4	4	4	4	4	4	4	4	3	4	4	4	4	4
5	5	5	5	5	5	5	5	5	5	5	5	5	5	5
4	4	4	4	4	5	5	4	4	4	4	4	5	4	5
4	4	4	4	4	4	4	4	4	4	4	4	4	4	4
4	4	4	4	4	4	3	3	4	3	4	4	4	4	4
4	4	4	4	4	4	4	3	3	4	4	3	4	4	3
4	4	4	4	4	4	4	4	4	4	4	3	4	4	4
5	5	5	5	5	5	5	4	4	5	4	4	5	4	5
5	5	5	5	5	5	5	5	5	5	5	5	5	5	5
3	4	4	4	4	4	3	3	3	4	4	3	4	3	3
5	5	5	5	5	5	5	5	5	5	5	5	5	5	5
5	5	5	5	5	5	5	5	5	5	5	5	5	5	5
5	5	5	5	5	5	5	5	5	5	5	5	5	5	5
4	4	4	3	3	3	3	3	3	4	4	4	4	3	4
3	3	3	3	3	3	3	3	3	3	3	3	3	3	3
5	5	5	5	5	5	5	5	5	5	5	3	5	5	5
5	4	4	4	4	5	4	5	5	4	4	3	4	4	5
5	5	5	5	5	5	5	5	5	5	5	5	5	5	5
4	4	4	4	4	4	3	5	4	3	4	3	3	5	4
4	4	4	3	3	4	4	3	3	3	3	3	3	4	3
4	4	5	3	3	3	4	3	4	3	4	4	5	5	5
4	5	5	4	5	4	4	5	5	4	5	3	4	4	5
4	4	4	4	4	4	4	4	4	4	4	3	4	4	4
4	4	4	2	2	2	3	3	3	3	3	4	4	4	3
4	4	5	2	2	1	1	1	1	1	1	5	5	4	5
5	5	5	5	5	5	5	5	5	5	5	5	5	5	5
4	3	5	3	4	3	4	3	3	3	4	4	5	5	4
4	4	4	3	4	3	4	4	4	4	3	4	4	4	4
5	5	5	5	5	5	5	5	5	5	5	5	5	5	5
4	4	4	3	3	3	2	3	3	3	3	3	3	3	3
5	5	5	2	2	2	4	4	3	2	3	5	5	3	4
3	3	3	3	3	3	3	3	3	3	4	4	5	5	4
5	5	4	4	4	4	4	4	4	2	3	4	4	3	4
5	5	5	3	3	3	3	4	1	3	3	3	5	4	4
4	3	3	3	3	3	3	3	3	4	4	4	4	4	3
4	4	5	4	4	5	4	3	5	5	4	5	5	5	5
4	4	4	4	4	4	4	4	4	4	4	4	4	4	4
5	5	5	5	5	5	5	5	5	5	5	5	5	4	5
4	4	4	2	2	2	4	3	3	3	3	1	2	2	3
4	4	4	3	3	3	3	3	3	3	3	3	4	3	3
5	5	5	5	5	5	4	4	4	4	4	4	5	5	5
4	4	4	3	4	4	4	4	4	4	4	5	4	4	4
4	4	4	3	3	3	4	4	4	4	4	1	4	3	4
5	5	5	5	5	5	5	5	5	5	5	5	5	5	5
4	4	4	4	4	4	4	4	4	4	4	4	4	4	4
5	5	5	4	5	5	4	4	5	4	4	3	3	2	3
4	4	5	4	4	4	3	4	4	3	4	5	4	4	4
5	5	5	1	1	1	5	5	3	2	3	5	4	4	4
5	5	5	4	5	4	4	4	4	4	4	3	4	4	4
5	5	5	5	5	5	5	4	4	5	5	4	4	4	4
5	5	5	5	5	5	2	2	3	5	5	3	3	3	1
4	4	5	4	4	4	4	4	4	4	4	5	5	4	5
5	5	5	5	5	5	5	5	5	5	5	4	5	4	3
5	5	5	3	3	3	3	3	3	3	3	3	5	5	5
3	3	4	3	3	3	4	3	3	1	3	4	4	4	4
5	4	4	4	4	4	4	4	4	4	4	4	4	4	4
4	4	4	4	4	4	4	4	4	4	4	4	4	4	4
5	5	5	5	5	5	5	5	4	4	5	5	5	5	5
5	5	5	5	5	5	4	5	2	4	5	4	5	4	4
5	5	5	5	5	5	5	5	5	5	5	5	5	5	5
4	4	4	3	3	4	4	4	4	4	4	3	4	4	4
4	4	4	4	4	4	4	4	3	4	4	5	4	3	5
3	3	3	3	3	3	3	3	3	3	3	3	3	3	3
5	5	5	5	5	5	5	5	5	5	5	5	5	5	5
4	3	4	3	3	3	3	3	3	3	3	4	4	3	4
4	4	4	4	4	4	4	4	4	4	4	4	4	4	4
5	5	5	5	5	5	5	5	1	5	5	5	5	5	5
4	4	4	4	4	4	4	4	4	4	4	4	4	4	4
5	5	5	3	3	5	3	3	5	3	3	5	5	5	3
5	5	5	5	5	5	5	5	5	3	3	3	4	3	4
5	5	5	5	5	5	5	5	5	5	5	5	5	5	4
4	4	4	4	4	4	4	4	4	4	4	4	4	4	4
5	5	5	5	5	5	4	4	4	5	5	5	4	3	4
5	5	5	4	4	3	3	4	4	1	4	5	5	5	5
4	4	4	2	3	3	5	4	2	4	5	4	5	4	4
5	5	5	5	5	5	4	5	5	5	5	4	5	5	5
3	3	3	3	3	3	3	3	3	4	4	3	3	3	4
4	4	3	3	4	3	4	4	4	4	4	4	4	4	4
4	4	4	4	5	4	5	5	5	3	3	4	5	4	5
3	3	3	3	3	3	3	3	3	3	3	3	3	3	3
5	5	5	5	5	5	5	5	5	5	5	5	5	5	5
5	5	5	5	5	5	5	5	5	5	5	5	5	5	5
4	4	4	3	3	2	4	3	4	3	3	4	4	4	4
5	5	5	5	5	5	4	4	4	5	4	5	5	5	4
4	4	4	4	4	4	4	4	4	4	4	3	4	4	4
5	5	5	5	5	5	5	5	5	5	5	4	5	5	5
5	5	5	5	5	5	5	5	5	5	5	5	5	5	5
5	5	5	5	5	5	4	4	2	3	3	5	5	5	5
5	5	5	5	5	5	5	5	5	5	5	5	5	5	5
5	5	5	5	5	5	5	5	5	5	5	5	5	5	5
4	4	4	4	4	4	3	4	4	4	5	3	3	3	4
5	5	5	5	5	5	5	5	5	5	5	5	5	5	5
5	5	5	5	5	5	5	5	5	5	5	5	5	5	5
5	5	5	5	5	5	5	5	5	5	5	5	5	5	5
5	5	5	5	5	5	4	5	5	5	5	5	5	5	4
5	5	5	5	5	5	5	5	5	5	5	5	5	5	5
5	5	5	5	5	5	5	5	5	5	5	5	5	5	5
3	3	3	3	4	3	3	4	4	3	3	3	4	4	4
5	5	5	5	5	5	5	5	5	5	5	5	5	5	5
5	5	5	5	5	5	5	5	5	5	5	5	5	5	5
5	5	5	5	5	5	5	5	5	5	5	5	4	5	5
4	4	3	3	4	3	5	5	5	5	5	4	5	4	5
5	5	5	5	5	5	5	5	5	5	5	4	5	5	4
5	5	5	5	5	5	5	5	5	5	5	5	5	5	5
5	5	5	1	1	1	5	5	5	4	4	5	5	5	5
5	5	4	3	3	3	4	4	3	4	4	3	4	4	4
5	5	5	5	5	5	5	5	5	5	5	5	5	5	5
3	3	4	3	4	4	4	3	3	4	5	3	3	3	4
5	5	5	5	4	4	4	4	4	4	4	4	5	5	4
5	5	5	5	5	5	5	5	5	5	5	5	5	5	5
5	5	5	5	5	5	5	5	5	5	5	5	5	5	5
5	5	5	5	5	5	5	5	5	5	5	5	5	5	5
5	5	5	5	5	5	5	5	5	5	5	5	5	5	5
5	5	5	5	5	5	5	5	5	5	5	5	5	5	5
5	5	3	4	3	3	4	5	5	4	4	3	4	4	5
5	5	5	5	5	5	5	5	5	5	5	5	5	5	5
5	5	5	5	5	5	4	4	5	5	5	4	4	4	4
5	5	5	5	5	5	5	5	5	5	5	5	5	5	5
5	5	5	5	5	4	4	4	4	5	5	4	4	4	4
5	5	5	5	5	5	5	5	5	5	5	5	5	5	5
4	4	4	4	4	4	4	4	4	4	4	4	3	3	4
3	3	3	3	3	3	3	3	3	3	3	3	3	3	3
5	5	5	4	5	5	5	5	5	5	5	5	5	5	5
5	5	4	4	3	4	3	4	4	4	3	3	4	3	4
5	5	5	5	5	5	5	5	5	5	5	5	5	5	5
5	5	5	5	5	5	5	5	5	5	5	5	5	4	5
5	5	5	5	5	5	4	4	4	5	5	4	5	3	4
5	5	5	5	5	5	4	5	4	4	4	4	5	4	4
5	5	5	5	5	5	5	5	5	5	5	5	5	5	5
4	4	4	3	3	3	4	4	3	3	3	5	4	4	4
5	5	5	5	5	5	4	4	5	5	5	4	4	4	4
5	5	5	5	5	5	4	4	5	5	5	4	4	5	5
5	5	5	5	5	5	5	5	5	5	5	5	5	4	4
5	5	5	5	5	5	5	5	5	5	5	5	5	5	5
5	5	5	5	5	5	5	5	5	5	5	3	5	5	5
5	5	5	5	5	5	5	5	5	5	5	5	5	5	5
5	5	5	5	5	5	5	5	5	5	5	5	5	5	5
5	5	5	5	5	5	5	5	5	5	5	5	5	5	5
5	5	5	5	5	5	5	5	5	5	5	5	5	5	5
4	4	4	3	3	3	4	3	4	3	3	3	4	3	3
4	5	5	5	5	5	5	5	5	5	5	5	5	5	5
5	5	5	5	5	5	5	5	5	5	5	5	5	4	5
5	5	5	5	5	3	4	4	4	4	4	4	4	5	4
5	5	5	5	5	5	5	5	5	5	5	5	5	5	5
4	4	4	4	4	4	4	4	4	4	4	3	4	4	4
5	5	5	5	5	5	5	5	5	5	5	5	5	5	5
5	5	5	5	5	5	5	5	5	5	5	5	5	5	5
5	5	5	5	5	5	5	5	5	5	5	5	5	5	5
5	5	5	5	5	5	5	5	5	5	5	5	5	5	5
5	5	5	5	5	5	5	5	5	5	5	5	5	5	5
5	5	5	4	4	4	4	4	3	4	4	4	4	4	4
5	5	5	5	5	5	4	5	4	5	4	5	5	5	5
5	5	5	5	5	5	4	5	3	5	4	4	5	5	5
5	5	5	5	5	5	5	5	5	4	4	3	5	5	4
5	5	5	3	3	3	4	4	4	3	3	4	4	3	4
5	5	5	5	5	5	4	4	3	4	4	4	5	4	5
5	5	5	5	5	5	5	5	5	5	5	5	5	4	5
5	5	5	5	5	5	5	5	5	4	5	5	5	5	5
5	5	5	5	5	5	5	5	5	5	5	4	5	5	5
4	4	4	4	4	4	4	4	4	4	4	3	4	3	4
5	5	5	5	5	5	5	5	5	5	5	5	5	5	5
5	5	5	5	5	5	4	4	4	4	4	4	5	3	5
5	5	5	5	5	5	5	5	5	5	5	5	5	4	5
5	5	5	5	5	5	3	5	5	5	5	5	5	3	5
5	5	5	5	5	5	5	5	5	5	5	4	5	5	5
5	5	5	5	5	5	5	5	5	5	5	5	5	5	5
5	5	5	5	5	5	5	5	5	5	5	4	5	5	5
5	5	5	4	4	4	5	4	4	5	5	5	5	5	5
5	5	5	5	5	5	5	5	4	5	5	5	5	5	5
5	5	5	5	5	5	5	5	5	5	5	4	4	5	5
5	5	5	5	5	5	5	5	5	5	5	5	5	5	5
5	5	4	4	3	4	5	4	5	4	5	4	5	5	4
5	5	5	5	5	5	5	5	5	5	5	4	5	4	5
5	5	5	4	4	5	4	4	5	5	5	5	5	4	4
5	5	5	5	5	5	5	5	5	5	5	5	5	4	5
5	5	5	5	5	5	5	5	5	5	5	5	5	5	5
5	5	4	4	4	4	4	4	5	5	5	4	5	4	4
5	5	5	5	5	5	5	5	5	5	5	5	5	5	5
5	5	5	5	5	5	5	5	5	5	5	5	5	5	5
5	5	5	5	5	5	5	5	5	5	5	5	5	5	5
5	5	5	3	5	3	4	4	4	4	3	4	4	4	4
5	5	5	5	5	5	5	5	5	3	5	5	5	5	5
5	5	5	5	5	5	5	5	5	5	5	5	5	5	5
5	5	5	5	5	5	5	5	5	5	5	5	5	5	5
4	4	4	4	4	4	5	4	4	5	4	4	4	5	5
5	5	5	5	5	5	5	5	5	5	5	5	5	5	5
3	4	4	3	3	3	3	3	3	3	4	3	4	3	3
5	5	3	3	4	3	3	3	3	4	3	3	3	3	3
3	4	4	4	4	4	4	4	4	3	4	4	4	3	4
5	5	5	5	5	5	5	5	5	5	5	5	5	5	5
5	5	5	5	5	5	5	5	5	5	5	5	5	5	4
5	5	5	5	5	5	5	5	5	5	5	4	5	4	5
3	4	4	4	4	4	4	4	4	4	4	3	3	3	4
5	5	5	5	5	5	5	4	5	4	4	5	5	4	5
5	5	5	5	5	5	5	5	5	5	5	5	5	5	5
5	5	4	3	3	3	4	3	3	5	4	3	2	3	3
5	5	5	3	3	3	2	3	3	4	2	3	3	3	4
5	4	4	4	4	4	4	4	3	4	4	4	5	4	4
4	4	4	4	4	4	4	4	4	4	4	4	4	4	3
3	3	3	3	3	3	3	3	3	3	3	4	4	4	3
5	5	5	5	5	5	5	5	5	5	5	5	5	5	5
5	5	5	5	5	5	5	5	5	5	5	5	5	5	5
4	4	3	4	3	3	3	4	3	3	3	3	4	3	3
4	4	4	4	4	4	4	3	4	3	3	3	4	5	4
5	5	5	5	5	5	5	5	5	5	5	5	5	5	5
5	4	4	1	3	1	3	3	2	3	3	4	3	3	3
3	3	3	3	2	2	3	3	3	3	3	3	3	3	3
5	5	5	5	5	5	5	5	5	5	5	5	5	5	5
4	4	4	5	5	4	4	4	4	5	4	5	4	4	5
4	4	4	3	3	3	2	3	3	3	3	3	4	4	4
4	4	4	4	4	4	4	4	4	4	4	3	4	4	4
5	5	5	5	5	5	5	5	4	5	5	4	5	5	4
4	4	4	4	4	4	4	4	4	4	4	4	4	4	4
5	5	5	5	5	5	5	5	5	5	5	5	5	5	5
4	4	4	4	3	4	4	5	5	4	4	3	4	3	5
4	4	4	4	4	4	4	5	4	4	4	5	5	4	5
5	5	5	5	5	5	5	5	5	5	5	4	4	5	5
5	5	5	5	5	5	5	5	5	5	5	5	5	5	5
5	5	5	5	5	5	5	5	5	5	5	5	5	5	5
5	5	5	5	5	5	5	5	5	5	5	5	5	5	5
5	5	5	5	5	5	5	5	5	5	5	5	5	5	5
5	5	5	5	5	5	5	5	5	5	5	5	5	5	5
4	4	4	4	4	4	4	4	4	4	4	4	4	4	4
5	5	5	5	5	5	5	5	5	5	5	5	5	5	5
5	5	5	5	5	5	5	5	5	5	5	5	5	5	5
5	5	5	5	5	5	5	5	5	5	5	5	5	5	5
5	5	5	5	5	5	5	5	5	5	5	5	5	5	5
3	3	3	3	3	3	3	3	3	3	3	3	3	3	3
4	4	4	4	4	4	4	3	4	4	4	3	4	3	4
5	5	5	5	5	5	5	5	5	5	5	5	5	5	5
4	4	5	4	4	5	4	4	4	5	5	4	4	5	4
5	5	5	5	5	5	5	5	5	5	5	5	5	5	5
5	5	5	5	5	5	5	5	5	5	5	3	5	4	5
5	5	5	5	5	5	5	5	5	5	5	5	5	5	5
5	5	5	5	5	5	5	5	5	5	5	5	5	4	5
5	5	5	3	3	4	4	5	4	5	5	4	5	3	5
5	5	5	5	5	5	5	5	5	5	5	5	5	4	5
5	5	5	5	5	5	5	5	5	5	5	5	5	5	5
5	5	5	5	5	5	5	5	5	5	5	4	5	5	4
5	5	5	5	5	5	5	4	5	4	4	5	4	4	4
5	5	5	5	5	5	5	5	5	5	5	5	5	5	5
3	3	3	3	3	3	4	4	4	3	3	4	4	4	4
5	5	5	5	5	5	5	5	5	5	5	5	5	5	5
5	5	5	5	5	5	5	5	5	5	5	5	5	5	5
4	4	4	1	4	3	3	3	3	4	4	4	5	3	5
5	5	5	5	5	5	5	5	5	5	5	4	4	4	5
5	5	5	5	5	5	5	5	5	5	5	5	5	5	5
4	4	4	3	4	4	3	3	4	3	4	4	4	4	4
5	5	5	5	5	5	5	5	5	5	5	5	5	5	5
5	5	5	5	5	5	5	5	5	5	5	5	5	5	5
4	4	4	3	3	3	5	4	4	5	5	5	5	5	5
5	5	5	5	5	5	5	5	5	5	5	3	5	5	5
5	5	5	5	5	5	5	5	5	5	5	5	5	5	5
5	5	5	5	5	5	5	5	5	5	5	5	5	4	5
5	5	5	5	5	5	5	5	5	5	5	5	5	5	5
5	5	5	5	5	5	5	5	5	5	5	4	5	5	5
5	5	5	5	5	5	5	5	5	5	5	4	5	5	5
5	5	5	5	5	5	5	5	5	5	5	4	5	5	5
5	5	5	5	5	5	5	5	5	5	5	5	5	5	5
5	5	5	5	5	5	5	5	5	5	5	4	5	5	5
5	5	5	5	5	5	5	5	5	5	5	5	5	5	5
5	5	4	3	3	3	5	5	4	4	4	5	4	5	5
5	5	5	5	5	5	5	5	5	5	5	4	5	5	5
5	5	5	5	5	5	5	5	5	5	5	5	5	5	5
5	5	5	5	5	5	5	5	5	5	5	5	5	5	5
5	5	5	5	5	5	5	5	5	5	5	5	5	5	5
5	5	5	5	5	5	5	5	5	5	5	5	5	5	5
5	5	5	5	5	5	5	5	5	5	5	5	5	5	5
5	5	5	5	5	5	5	5	5	5	5	5	5	5	5
5	5	5	5	5	5	5	5	5	5	5	5	5	5	5
5	5	5	5	5	5	5	5	5	5	5	5	5	5	5
5	5	5	5	5	5	5	5	5	5	5	5	5	5	5
5	5	5	5	5	5	5	4	5	5	5	5	5	5	5
5	5	5	5	5	5	5	5	5	5	5	4	5	3	5
5	5	5	5	5	5	5	5	5	5	5	5	5	5	5
5	5	5	5	5	5	5	5	5	5	5	5	5	5	5
4	4	4	4	4	4	4	4	4	4	4	4	5	5	4
4	4	4	4	4	3	3	3	4	4	4	4	4	4	4
5	5	5	5	5	5	5	5	5	5	5	5	5	5	5
5	5	5	5	5	5	5	4	5	5	5	4	5	4	5
5	5	5	3	3	3	4	4	5	5	5	4	5	4	4
5	5	5	5	5	5	5	5	5	4	4	4	5	4	4
4	4	4	3	3	3	4	4	4	4	4	4	4	3	4
4	4	4	4	3	3	4	4	3	4	4	5	5	5	4
5	5	5	5	5	5	5	5	5	5	5	3	5	5	5
3	4	4	3	3	4	3	3	4	4	3	3	3	4	3
5	5	5	3	3	3	3	3	1	3	3	3	5	5	5
3	3	3	3	3	3	3	3	3	3	3	1	4	5	3
5	5	5	5	5	5	5	5	5	5	5	5	5	5	5
5	4	5	5	4	4	4	4	4	4	4	4	4	4	4
5	5	5	5	5	5	5	4	5	4	4	4	5	3	5
5	5	5	5	5	5	5	5	5	5	5	5	5	5	5
5	5	5	5	5	5	5	5	5	5	5	5	5	5	5
5	5	4	5	5	4	4	4	4	4	4	4	4	3	3
5	5	5	5	4	5	5	5	5	5	5	5	5	4	5
5	5	5	5	5	5	5	5	5	5	5	5	5	5	5
5	5	5	5	5	5	5	5	5	4	5	5	5	5	5
4	4	4	4	4	4	5	5	4	4	4	3	5	5	5
5	5	5	5	5	5	5	5	5	5	5	5	5	5	5
5	5	5	5	5	5	5	5	5	5	5	4	4	4	3
4	4	5	4	4	4	4	4	4	4	4	3	4	3	4
3	3	3	3	3	3	3	3	3	3	3	2	3	3	2
5	5	5	5	5	5	5	5	5	5	5	5	5	5	5
5	5	5	1	1	1	1	3	5	1	1	3	4	5	5
5	5	5	5	5	5	5	5	5	5	5	5	5	5	5
4	4	4	4	4	4	4	4	5	5	5	5	5	3	4
5	5	5	2	3	3	3	5	5	5	1	3	3	5	3
5	5	5	5	5	5	5	5	5	5	5	4	5	5	5
5	5	5	5	5	5	5	5	5	5	5	5	5	5	5
5	5	5	5	5	5	5	5	4	3	4	5	5	5	5
5	5	5	5	5	5	5	5	5	5	5	5	5	5	5
4	4	4	3	3	3	4	4	4	1	4	3	4	4	3
4	4	4	4	4	4	4	4	4	4	4	2	4	4	4
5	5	5	5	5	5	5	5	5	5	5	5	5	5	5
5	5	5	5	5	5	5	5	5	4	5	4	4	5	5
3	3	4	5	1	3	5	5	5	5	5	5	5	5	5
4	4	5	1	1	1	1	1	1	2	4	4	5	4	5
5	5	5	5	5	5	5	5	5	5	5	5	5	5	5
4	4	4	3	3	3	3	3	3	3	3	4	3	4	3
5	5	5	5	5	5	4	5	5	4	5	5	5	4	4
5	5	5	5	5	5	5	5	5	5	5	5	5	5	5
5	5	5	5	5	5	5	5	5	5	5	5	5	5	5
5	5	5	5	3	3	5	5	5	5	5	5	5	5	5
5	5	5	3	3	3	4	3	3	3	3	4	5	4	4
5	5	5	5	5	5	5	5	5	5	5	5	5	5	5
5	5	5	5	5	5	5	4	5	5	5	5	5	5	4
4	4	4	4	4	4	4	4	4	4	4	4	3	3	5
4	4	4	4	4	4	4	4	4	4	4	4	5	5	3
5	5	5	5	5	5	5	5	5	5	5	5	5	5	5
5	5	5	5	5	5	5	5	5	5	5	5	5	5	5
4	4	4	4	4	4	4	4	4	4	4	4	4	4	4
5	5	5	5	5	5	5	4	5	5	5	5	5	4	4
5	5	5	5	5	5	4	3	4	5	5	5	5	3	5
5	5	5	5	5	5	5	5	5	5	5	5	5	5	4
5	5	5	5	5	5	4	4	4	5	4	4	5	4	4
5	5	5	5	5	5	5	4	5	5	5	5	5	5	5
5	5	5	5	5	5	5	5	5	5	5	5	5	5	5
4	3	3	2	2	2	2	3	1	4	1	5	5	4	4
4	4	4	4	4	4	3	3	4	4	4	4	3	3	3
5	5	5	5	5	5	5	5	5	3	5	5	5	5	5
5	5	5	4	5	5	5	3	5	3	5	5	5	4	5
5	5	5	5	5	5	5	5	5	5	5	5	5	5	5
4	4	4	5	5	4	5	5	4	3	3	5	4	4	4
4	4	4	4	4	4	4	4	4	4	4	4	4	4	4
4	4	4	4	4	4	4	4	4	4	4	4	4	4	4
4	4	4	4	4	4	4	4	4	4	4	4	4	4	4
2	2	2	2	2	2	2	3	3	2	2	3	3	3	2
5	5	5	5	5	5	5	5	5	5	5	5	5	5	5
5	5	5	5	5	5	5	5	5	5	5	5	5	5	5
3	3	4	3	3	4	3	3	3	1	3	3	3	3	3
5	5	5	5	5	5	5	5	5	5	5	5	5	5	5
4	5	4	5	5	5	4	4	4	4	4	5	5	4	4
3	3	3	3	3	3	3	3	3	3	3	3	4	4	3
5	5	5	5	5	5	5	5	5	5	5	4	5	5	4
5	5	5	5	5	5	5	5	5	5	5	4	5	4	5
5	5	5	5	5	5	5	5	5	4	5	5	5	4	5
5	5	5	5	5	5	5	5	5	5	5	5	5	5	5
5	5	5	5	5	5	5	5	5	5	5	5	5	5	5
4	4	4	4	4	4	4	4	4	4	4	4	5	4	4
4	4	4	4	4	4	4	4	4	4	4	4	4	4	4
5	5	5	1	3	5	5	5	5	5	5	5	5	5	5
5	5	5	5	5	5	5	5	5	5	5	5	5	5	5
5	5	5	3	5	4	4	4	4	3	3	3	4	4	4
4	4	4	4	4	4	3	3	3	3	3	4	4	4	4
5	5	5	1	1	1	3	5	1	3	4	5	5	5	4
5	5	5	4	5	5	5	5	5	4	4	5	5	5	5
4	4	4	4	4	4	4	4	4	4	4	5	4	5	4
5	5	5	1	1	1	1	1	5	1	1	3	5	4	4
5	5	4	3	3	2	3	4	3	3	3	2	3	4	3
5	5	5	5	5	5	5	5	5	5	5	5	5	5	5
5	5	5	5	5	5	5	5	3	3	3	5	5	5	5
4	4	4	4	4	4	4	4	4	4	4	4	4	4	4
4	4	4	4	4	4	4	4	4	4	4	4	4	5	4
4	4	4	4	4	4	4	4	4	4	4	4	4	4	4
5	5	5	5	5	5	5	5	5	5	5	5	5	5	5
5	5	5	5	5	5	5	5	5	5	5	5	5	5	5
4	4	4	4	4	4	3	4	2	4	3	3	4	4	3
5	5	5	5	5	5	5	5	5	5	5	4	5	5	5
3	3	5	4	5	3	4	3	1	1	3	4	5	5	4
4	4	4	4	4	3	4	2	4	4	4	4	4	4	4
4	4	4	4	4	4	5	5	5	5	5	5	5	5	5
5	4	5	4	4	4	5	4	3	4	3	5	4	5	4
4	3	4	4	4	4	5	5	5	5	5	5	5	5	5
4	4	4	4	4	4	4	4	4	4	4	4	4	4	4
4	4	5	4	4	4	4	4	3	5	5	4	4	4	4
5	5	5	5	5	5	5	5	5	4	4	5	5	5	5
5	5	5	5	5	5	2	3	3	5	5	5	5	3	3
5	5	5	5	5	5	5	5	5	5	5	5	5	5	5
5	5	5	5	5	5	5	5	5	5	5	5	5	5	5
4	4	4	3	3	4	4	4	4	4	4	5	4	4	4
5	5	5	5	5	5	5	5	5	5	5	5	5	5	5
5	5	5	5	5	5	5	5	5	5	5	5	5	5	5
5	5	5	5	5	5	5	5	5	5	5	5	5	5	5
5	5	5	5	5	5	5	5	5	5	5	5	5	5	5
5	5	5	5	4	4	4	5	4	5	5	5	5	5	5
5	5	5	5	5	5	5	5	5	5	5	5	5	5	5
5	5	5	5	5	5	5	5	5	5	5	5	5	5	5
5	5	5	5	5	5	5	5	5	5	5	4	4	4	5
5	5	5	5	5	5	5	5	5	5	5	5	5	5	5
5	5	5	5	5	5	5	5	5	5	5	5	5	5	5
5	5	5	5	5	5	5	5	5	5	5	5	5	5	5
5	5	5	5	5	5	5	5	5	5	5	5	5	5	5
4	4	4	1	2	1	3	2	1	1	1	3	5	4	4
5	5	5	5	5	5	5	5	5	5	5	5	5	5	5
5	5	5	5	5	5	5	5	5	5	5	5	5	5	5
3	3	3	3	3	3	3	3	3	3	3	4	3	3	3
4	5	4	4	4	5	4	4	4	4	4	5	5	5	4
4	4	4	2	1	1	4	3	3	1	1	5	5	5	4
4	4	4	3	3	3	4	3	3	3	3	4	4	3	4
3	3	4	3	3	3	3	3	3	3	3	3	3	3	3
5	5	5	4	4	4	1	1	5	4	3	4	4	3	4
5	5	5	4	5	4	4	5	4	4	3	2	3	4	4
5	5	5	4	5	3	4	4	2	3	3	3	5	4	4
5	5	5	5	5	5	5	4	3	5	4	5	5	5	5
5	5	5	1	1	2	4	3	1	1	5	5	5	5	5
5	5	5	1	1	1	3	1	1	3	2	5	3	3	3
4	4	4	3	3	3	3	3	2	4	4	3	4	3	4
4	4	4	4	3	3	4	4	3	3	3	4	4	4	3
5	5	4	4	4	4	3	3	4	4	3	3	4	4	4
4	4	4	4	4	4	4	4	4	4	4	4	4	4	4
5	5	5	4	4	3	4	4	4	5	5	3	4	4	5
5	5	4	4	4	4	4	4	4	4	2	4	3	3	4
5	4	5	3	4	3	4	4	4	4	4	4	3	2	4
5	5	4	4	5	3	3	4	5	3	3	3	5	5	4
4	4	4	3	4	3	4	3	4	3	3	4	3	4	4
5	5	5	5	5	5	5	5	5	5	5	5	5	5	5
5	5	5	5	5	5	5	5	5	5	5	5	5	5	5
5	5	5	5	5	5	5	5	5	5	5	4	4	4	4
4	4	3	3	4	4	4	3	3	3	4	3	4	3	4
5	5	5	5	5	5	5	5	5	5	5	5	5	5	5
5	5	5	3	3	3	3	2	2	3	3	3	3	4	3
5	5	5	4	4	4	4	3	5	4	4	5	4	4	4
4	4	5	4	4	4	4	3	4	4	4	3	4	3	5
5	4	5	3	3	3	3	3	3	3	2	4	4	4	3
5	5	5	1	3	3	4	3	3	4	3	5	4	4	4
4	4	4	4	5	5	4	4	4	5	5	3	4	4	4
4	4	4	4	4	4	4	4	4	4	4	4	4	4	4
4	4	4	4	4	4	4	4	3	4	4	4	4	4	4
5	5	5	5	5	5	5	5	5	5	5	5	5	4	5
5	4	4	3	4	4	4	4	3	3	3	4	3	4	4
5	5	5	5	5	5	5	5	5	5	5	5	5	5	5
5	5	5	5	5	5	5	5	5	5	5	4	4	5	5
5	5	4	4	4	4	5	5	4	4	4	4	4	4	4
4	4	4	4	4	4	4	4	4	3	3	4	4	4	4
4	4	4	4	4	4	4	4	4	4	4	3	4	4	4
4	4	4	3	4	3	4	3	4	3	3	5	4	4	4
4	4	4	4	4	4	4	4	4	4	4	4	4	4	4
5	5	4	3	3	3	4	4	4	4	4	4	4	4	4
4	4	4	3	3	3	3	3	4	3	2	3	3	4	3
3	3	3	1	3	1	2	1	2	2	1	2	3	4	3
5	5	5	5	5	5	5	5	5	5	5	5	5	5	5
5	5	5	5	5	5	5	5	5	5	5	5	5	5	5
5	5	5	5	5	5	5	5	5	5	5	5	5	5	5
5	4	5	4	5	4	4	4	4	5	5	4	4	4	4
5	5	5	5	5	5	4	5	5	5	5	3	5	5	5
5	5	5	5	5	5	5	5	5	4	5	5	5	4	5
4	4	4	4	4	4	4	4	4	4	4	5	4	4	4
5	5	5	5	5	5	5	5	4	5	5	4	5	5	5
5	5	5	5	5	5	5	5	5	5	5	5	5	5	5
3	3	3	3	3	3	3	3	3	3	3	3	3	3	3
5	5	5	3	1	2	3	3	2	3	3	4	5	4	5
5	5	5	5	5	5	4	4	5	3	4	5	5	5	5
5	5	5	5	5	5	5	5	5	5	5	5	5	5	5
5	5	5	1	3	1	2	2	3	1	2	4	4	4	4
5	5	5	2	2	3	3	3	2	3	2	3	3	3	4
4	5	5	4	4	4	4	4	3	4	4	5	4	4	4
4	4	4	4	4	4	4	4	3	4	4	4	4	4	3
4	5	4	5	4	4	4	5	5	5	5	5	5	5	5
5	5	5	2	2	1	3	4	1	3	3	3	4	3	3
4	4	4	3	3	3	2	3	2	2	2	4	3	3	4
5	5	5	3	4	3	4	4	4	4	4	4	5	4	4
4	4	5	4	4	4	4	4	4	4	4	3	4	4	4
5	5	5	5	5	5	5	5	5	1	5	5	5	5	5
5	5	4	4	4	3	5	5	5	1	3	5	5	4	5
5	5	5	5	5	5	3	4	4	3	3	4	4	2	3
5	5	5	5	5	5	5	5	5	5	5	5	5	5	5
4	4	4	3	4	3	3	3	3	3	3	3	4	4	4
3	3	3	3	3	3	3	3	3	3	3	3	3	3	3
5	5	5	3	3	2	3	3	4	2	2	5	5	4	3
5	5	5	4	4	4	4	4	4	4	4	4	4	5	4
5	5	5	5	5	5	5	5	5	5	5	4	5	5	5
5	5	5	5	5	5	5	5	5	5	5	5	5	5	5
5	5	5	5	5	5	5	5	5	5	5	5	5	5	5
5	5	5	5	5	5	5	5	5	5	5	4	5	5	5
5	5	5	5	5	5	5	5	4	4	4	4	5	4	4
4	4	4	4	4	4	4	4	4	4	4	5	5	5	4
3	3	3	3	3	3	4	4	4	4	4	4	4	4	4
5	5	5	3	4	3	5	5	5	4	4	5	5	5	5
